# Supplementary material for: Development of the Caecal Microbiota in Three Broiler Breeds
Source: Front Vet Sci. 2019 Jun 25;6:201. doi: 10.3389/fvets.2019.00201 (PMC6603203; doi:10.3389/fvets.2019.00201)
Supplement: Supplementary Table 1 — Ingredient and additive composition of starter and grower diets used in the study. [file Table_1.XLSX]

## Sheet: Sheet1
	Ingredients	Additives (per kg)
		Vitamins	Trace Elements	Antioxidants
Starter	Barley, Dehulled extracted toasted soya, Wheat, Maize, Wheatfeed, Minerals, Soya bean oil, Amino acids, Vitamins	E672 Vitamin A 11250 iu, E671 Vitamin D3 3000 iu	E1 Iron (Ferous Sulphate Monohydrate) 10 mg, E2 Iodine (Calcium Iodate Anhydrous) 1016 µg, E3 Cobalt (Cobaltous Acetate Tetrahydrate) 287.5 µg, E4 Copper (Cupric Sulphate Pentahydrate) 5 mg, E5 Manganese (Manganous Oxide) 80 mg, E6 Zinc (Zinc Oxide) 60 mg, E8 Selenium (Sodium Selenite) 150 µg	E320 Butylated hydroxyanisole (BHA) 2 mg, E231 Butylated hydroxytoluene (BHT) 10 mg, E324 Ethoxyquin 40 mg, E310 Propyl gallate 2 mg
Grower	Wheat, Wheatfeed, Maize, Dehulled extracted toasted sotya, Minerals, Vitamins, Amino acids	E672 Vitamin A 10280 iu, E671 Vitamin D3 3080 iu	E1 Iron (Ferous Sulphate Monohydrate) 10 mg, E2 Iodine (Calcium Iodate Anhydrous) 1016 µg, E3 Cobalt (Cobaltous Acetate Tetrahydrate) 287.5 µg, E4 Copper (Cupric Sulphate Pentahydrate) 5 mg, E5 Manganese (Manganous Oxide) 80 mg, E6 Zinc (Zinc Oxide) 60 mg, E8 Selenium (Sodium Selenite) 150 µg	E320 Butylated hydroxyanisole (BHA) 2 mg, E231 Butylated hydroxytoluene (BHT) 10 mg, E324 Ethoxyquin 40 mg, E310 Propyl gallate 2 mg
